# Supplementary material for: CREaTor: zero-shot cis-regulatory pattern modeling with attention mechanisms
Source: Genome Biol. 2023 Nov 23;24:266. doi: 10.1186/s13059-023-03103-8 (PMC10666311; doi:10.1186/s13059-023-03103-8)
Supplement: Supplementary file 2 — Additional file 2: Table S1. Numbers of annotated cCREs in different cell types. Table S2. Pearson r between observed and predicted expression of in-cell type test chromosomes (chr8 and chr9 in 19 cell types excluding K562). Table S3. Pearson r between observed and predicted expression of genes in K562 autosomes (cross-cell type test chromosomes) with different random seeds. Table S4a. Leave-one-chromosome-out experiment results. Table S4b. Leave-one-cell type-out experiment results. [file 13059_2023_3103_MOESM2_ESM.xlsx]

## Sheet: Summary
Table S1. Numbers of annotated cCREs in different cell types
Table S2. Pearson r between observed and predicted expression of in-cell type test chromosomes (chr8 and chr9 in 19 cell types excluding K562)
Table S3. Pearson r between observed and predicted expression of genes in K562 autosomes (cross-cell type test chromosomes) with different random seeds
Table S4a. Leave-one-chromosome-out experiment results
Table S4b. Leave-one-cell type-out experiment results

## Sheet: Table S1
	Table S1. Numbers of annotated cCREs in different cell types
	Cell type	total cCRE count	CTCF-only,CTCF-bound	dELS	pELS	DNase-only	PLS	dELS,CTCF-bound	pELS,CTCF-bound	PLS,CTCF-bound	DNase-H3K4me3	DNase-H3K4me3,CTCF-bound
	HCT116	102453	24609	21645	15907	12674	12544	3775	3705	3199	2455	1940
	A673	126164	24721	25012	18469	24633	13523	3283	4155	4037	4913	3418
	keratinocyte	130749	22025	27626	24331	20608	14945	3100	5742	4268	5165	2939
	PC-3	135342	22449	48659	12824	22225	11443	4127	2615	3032	4663	3305
	fibroblast-of-dermis	138179	13757	36149	15678	47511	12130	2927	1889	1911	4635	1592
	GM12878	100755	11090	25119	24753	9217	12940	2766	4021	3686	5437	1726
	MCF-7	109301	24397	24993	13870	17555	11954	3741	3626	3200	2767	3198
	OCI-LY7	122198	18903	34655	26936	6493	13726	4991	5423	3245	5408	2418
	neural-progenitor-cell	116083	27015	13582	9735	11066	13346	2247	3479	6779	18324	10510
	bipolar-neuron	132822	25196	33383	22192	10814	14888	3812	3732	4566	10084	4155
	B-cell	93837	15652	16905	19931	6691	10846	4165	6854	5507	4342	2944
	HeLa-S3	134186	19366	30402	22881	34270	12820	4048	4388	2563	2167	1281
	Panc1	100970	21074	18248	17043	20193	10577	3576	3392	2624	2202	2041
	HepG2	110855	10939	23922	25340	13493	16829	2282	2320	2097	11106	2527
	K562	94153	13126	16363	25386	8153	13966	2604	4467	3361	4709	2018
	H1	85248	20873	7457	8122	13828	13413	1161	1318	2720	12255	4101
	CD14-positive-monocyte	109523	13861	32039	18199	14786	11054	4043	5170	4922	3404	2045
	GM23338	135819	33524	13431	12214	19802	17523	2115	2347	3314	23520	8029
	myotube	112851	9429	42285	15303	21592	11771	3285	1990	2169	3630	1397
	astrocyte	136697	7560	46262	15326	46236	12275	2130	1417	1543	3046	902

## Sheet: Table S2
	Table S2. Pearson r between observed and predicted expression of in-cell type test chromosomes (chr8 and chr9 in 19 cell types excluding K562)
	data split	cell type	chr8	chr9
	in-cell type test chromosomes	A673	0.87	0.846
	in-cell type test chromosomes	B-cell	0.826	0.82
	in-cell type test chromosomes	CD14-positive-monocyte	0.847	0.844
	in-cell type test chromosomes	GM12878	0.883	0.851
	in-cell type test chromosomes	GM23338	0.848	0.833
	in-cell type test chromosomes	H1	0.83	0.832
	in-cell type test chromosomes	HCT116	0.865	0.819
	in-cell type test chromosomes	HeLa-S3	0.874	0.849
	in-cell type test chromosomes	HepG2	0.875	0.845
	in-cell type test chromosomes	MCF-7	0.866	0.837
	in-cell type test chromosomes	OCI-LY7	0.879	0.84
	in-cell type test chromosomes	PC-3	0.837	0.738
	in-cell type test chromosomes	Panc1	0.802	0.77
	in-cell type test chromosomes	astrocyte	0.827	0.805
	in-cell type test chromosomes	bipolar-neuron	0.875	0.855
	in-cell type test chromosomes	fibroblast-of-dermis	0.808	0.749
	in-cell type test chromosomes	keratinocyte	0.881	0.844
	in-cell type test chromosomes	myotube	0.804	0.735
	in-cell type test chromosomes	neural-progenitor-cell	0.85	0.838
	in-cell type test chromosomes	average	0.849842	0.818421

## Sheet: Table S3
	Table S3. Pearson r between observed and predicted expression of genes in K562 autosomes (cross-cell type test chromosomes) with different random seeds
	data split	chromosomes	randomseed_1	randomseed_2	randomseed_3	randomseed_4	randomseed_5
	Cross-cell type test chromosomes	chr1	0.924416	0.925129	0.921407	0.922806	0.918728
	Cross-cell type test chromosomes	chr2	0.940805	0.937578	0.926949	0.935831	0.925329
	Cross-cell type test chromosomes	chr3	0.927458	0.931701	0.923226	0.937688	0.927956
	Cross-cell type test chromosomes	chr4	0.916142	0.923165	0.915454	0.921976	0.909036
	Cross-cell type test chromosomes	chr5	0.93638	0.936591	0.938593	0.937728	0.930874
	Cross-cell type test chromosomes	chr6	0.930318	0.939301	0.92839	0.936975	0.926342
	Cross-cell type test chromosomes	chr7	0.924908	0.919452	0.914389	0.927946	0.924592
	Cross-cell type test chromosomes	chr8	0.84356	0.839644	0.831965	0.836709	0.84176
	Cross-cell type test chromosomes	chr9	0.81692	0.80971	0.807281	0.803312	0.810647
	Cross-cell type test chromosomes	chr10	0.92093	0.925881	0.921643	0.925495	0.912898
	Cross-cell type test chromosomes	chr11	0.894856	0.89242	0.896174	0.902265	0.89389
	Cross-cell type test chromosomes	chr12	0.931864	0.930422	0.933034	0.928528	0.925754
	Cross-cell type test chromosomes	chr13	0.936283	0.934961	0.928746	0.929511	0.923697
	Cross-cell type test chromosomes	chr14	0.920384	0.92512	0.914235	0.915759	0.917707
	Cross-cell type test chromosomes	chr15	0.933543	0.932794	0.926065	0.933409	0.924377
	Cross-cell type test chromosomes	chr16	0.758062	0.754186	0.744436	0.754999	0.770128
	Cross-cell type test chromosomes	chr17	0.933775	0.925951	0.926743	0.930868	0.924028
	Cross-cell type test chromosomes	chr18	0.931124	0.929721	0.924242	0.923901	0.932174
	Cross-cell type test chromosomes	chr19	0.908346	0.905411	0.903601	0.909293	0.901343
	Cross-cell type test chromosomes	chr20	0.932643	0.93721	0.929314	0.928601	0.927711
	Cross-cell type test chromosomes	chr21	0.811908	0.807477	0.807633	0.820555	0.81188
	Cross-cell type test chromosomes	chr22	0.906573	0.902208	0.902516	0.913211	0.896392

## Sheet: Table S4a
	held-out chromosome	Pearson r (K562)
	chr1	0.817539
	chr2	0.840332
	chr3	0.830178
	chr4	0.836689
	chr5	0.844499
	chr6	0.830158
	chr7	0.820325
	chr8	0.841777
	chr9	0.811051
	chr10	0.811168
	chr11	0.810795
	chr12	0.822769
	chr13	0.822177
	chr14	0.759721
	chr15	0.797254
	chr16	0.753278
	chr17	0.806494
	chr18	0.831501
	chr19	0.780265
	chr20	0.826465
	chr21	0.752156
	chr22	0.817066
	average	0.811984

## Sheet: Table S4b
	held out cell types	chr8	chr9
	astrocyte	0.794042	0.775896
	B-cell	0.794872	0.784026
	bipolar-neuron	0.863592	0.837375
	CD14-positive-monocyte	0.826466	0.820975
	fibroblast-of-dermis	0.808344	0.734886
	GM12878	0.868341	0.834076
	GM23338	0.807359	0.798253
	H1	0.802494	0.79677
	HCT116	0.853374	0.818672
	HeLa-S3	0.870576	0.84223
	HepG2	0.876407	0.847804
	keratinocyte	0.861201	0.840272
	MCF-7	0.86482	0.816579
	myotube	0.767366	0.721893
	neural-progenitor-cell	0.797984	0.79451
	OCI-LY7	0.859009	0.814173
	Panc1	0.767688	0.741657
	PC-3	0.816	0.714
	average	0.827774	0.796336
